# Supplementary material for: A slowly cleaved viral signal peptide acts as a protein-integral immune evasion domain
Source: Nat Commun. 2021 Apr 6;12:2061. doi: 10.1038/s41467-021-21983-x (PMC8024260; doi:10.1038/s41467-021-21983-x)
Supplement: Supplementary file 4 — Supplementary Data 1 [file 41467_2021_21983_MOESM4_ESM.xlsx]

## Sheet: Sheet1
	SP+ US9
							Trypsin	Chymo	Trypsin				Chymo
Accession	Description	ΣCoverage	Σ# Proteins	Σ# Unique Peptides	Σ# Peptides	Σ# PSMs	A2: Area	B2: Area	Score A4	Coverage A4	# Peptides A4	# PSM A4	Score B4	Coverage B4	# Peptides B4	# PSM B4	# AAs	MW [kDa]	calc. pI
Protein	Protein	52.63	1	32	32	71	6.63026e+10	5.44511e+08	232.139	44.13	24	60	39.1398	32.79	11	11	247	28.0351	9.12939
	Sequence	# PSMs	# Protein Groups	Protein Group Accessions	Modifications	MH+ [Da]	A2: Area	B2: Area	A4	XCorr A4			B4	XCorr B4			# Missed Cleavages
	APQLENDGALR	1	1	Protein		1183.61	4198951	0	High	2.82765							0
	AYGTWGNER	1	1	Protein		1053.48	0	0	High	2.23564							0
	CPLSNSK	1	1	Protein	C1(Carbamidomethyl)	805.387	173288667	0	High	1.98892							0
	CRPASR	2	1	Protein	C1(Carbamidomethyl)	746.37	4.07282e+08	0	High	2.05368							0
	FGDVSGYR	3	1	Protein		900.42	5.15601e+08	0	High	2.34163							0
	GFGDVSGYR	2	1	Protein		957.441	0	0	High	1.97038							0
	KVGAPQLENDGALR	2	1	Protein		1467.79	6.18509e+07	2.10193e+08	High	2.9772			High	3.38439			1
	LPQYPRGFGDVSGY	1	1	Protein		1555.75	0	3.81522e+08					High	2.70655			1
	LPWLPLR	1	1	Protein		894.556	8063642672	0	High	1.9617							0
	LSWSSDESSASSSSR	8	1	Protein		1572.68	73885138112	0	High	3.46843							0
	LSWSSDESSASSSSRICPL	1	1	Protein	C17(Carbamidomethyl)	2055.93	0	1.93245e+07					High	4.20133			1
	LSYVMLTVYPCSA	1	1	Protein	M5(Oxidation); C11(Carbamidomethyl)	1519.72	8.11363e+07	0	High	2.52198							0
	LSYVMLTVYPCSACNR	2	1	Protein	M5(Oxidation); C11(Carbamidomethyl); C14(Carbamidomethyl)	1949.89	1.34269e+08	0	High	4.36106							0
	MILWSPSTCSF	1	1	Protein	M1(Oxidation); C9(Carbamidomethyl)	1344.6	0	208254310					High	2.38401			0
	NDGALRYETELPQVDAR	1	1	Protein		1946.96	78952679	0	High	2.8544							1
	PLSNSKSVR	1	1	Protein		987.558	2.85452e+07	0	High	2.62555							1
	PQLENDGALR	1	1	Protein		1112.57	5.69432e+07	0	High	3.045							0
	PSDLER	2	1	Protein		716.357	3224112469	0	High	1.98762							0
	RLPQYPR	2	1	Protein		929.531	1.05445e+08	5.93275e+07	High	2.67561			High	2.39519			1
	RYETELPQVDAR	1	1	Protein		1476.74	0	5.89051e+08					High	2.65085			1
	SSDESSASSSSR	1	1	Protein		1186.48	0	5.36941e+07					High	3.34512			0
	SSRSKESLR	1	1	Protein		1049.56	0	6.157e+08					High	2.32124			2
	SVRLPQYPRGF	1	1	Protein		1319.72	0	1.586e+08					High	2.22			2
	SWSSDESSASSSSR	1	1	Protein		1459.59	0	4.2878e+08					High	1.95986			0
	TELPQVDAR	1	1	Protein		1028.53	0	0	High	3.49814							0
	VGAPQLEND	1	1	Protein		942.453	6.16221e+09	0	High	2.00314							0
	VGAPQLENDGALR	14	1	Protein		1339.69	81246111990	1.60411e+08	High	3.79013			High	3.00992			0
	VGAPQLENDGALRYETEL	1	1	Protein		1974.98	2.36907e+07	0	High	3.52195							1
	VGAPQLENDGALRYETELPQVD	2	1	Protein		2414.19	1.74364e+08	0	High	4.57057							1
	VGAPQLENDGALRYETELPQVDAR	3	1	Protein		2641.33	1.28357e+10	0	High	4.27564							1
	YETELPQVDAR	9	1	Protein		1320.64	4.37765e+10	0	High	3.4551							0
	YGTWGNER	1	1	Protein		982.435	1.30217e+08	0	High	2.44075							0
