# Supplementary material for: A slowly cleaved viral signal peptide acts as a protein-integral immune evasion domain
Source: Nat Commun. 2021 Apr 6;12:2061. doi: 10.1038/s41467-021-21983-x (PMC8024260; doi:10.1038/s41467-021-21983-x)
Supplement: Supplementary file 5 — Supplementary Data 2 [file 41467_2021_21983_MOESM5_ESM.xlsx]

## Sheet: Sheet1
	SP− US9
							Trypsin	Chymo	Trypsin				Chymo
Accession	Description	ΣCoverage	Σ# Proteins	Σ# Unique Peptides	Σ# Peptides	Σ# PSMs	A2: Area	B2: Area	Score A4	Coverage A4	# Peptides A4	# PSM A4	Score B4	Coverage B4	# Peptides B4	# PSM B4	# AAs	MW [kDa]	calc. pI
Protein	Protein	47.37	1	32	32	56	3.26421e+10	9.12298e+09	107.726	40.08	14	28	86.6333	34.41	19	28	247	28.0351	9.12939
	Sequence	# PSMs	# Protein Groups	Protein Group Accessions	Modifications	MH+ [Da]	A2: Area	B2: Area	A4	XCorr A4			B4	XCorr B4			# Missed Cleavages
	CRPASR	1	1	Protein	C1(Carbamidomethyl)	746.372	4.41112e+07	0	High	1.8527							0
	ESSASSSSRICPL	1	1	Protein	C11(Carbamidomethyl)	1380.64	0	4.34773e+08					High	2.41488			0
	ETELPQVDAR	1	1	Protein		1157.57	0	6.61839e+08					High	2.27678			1
	ETELPQVDARL	1	1	Protein		1270.66	0	31460262					High	1.85262			1
	ETELPQVDARLSY	2	1	Protein		1520.76	0	2967404800					High	2.02267			2
	ETELPQVDARLSYVML	1	1	Protein	M15(Oxidation)	1879.95	0	2.11868e+07					High	1.98519			3
	FGDVSGYR	2	1	Protein		900.419	2.97682e+08	0	High	2.34315							0
	KVGAPQLENDGAL	2	1	Protein		1311.68	0	3367004139					High	3.43633			1
	KVGAPQLENDGALR	1	1	Protein		1467.79	0	3.65088e+07					High	2.26404			2
	KVGAPQLENDGALRY	3	1	Protein		1630.86	0	1.28548e+08					High	3.10485			2
	LPQYPRGFGDVSGY	1	1	Protein		1555.76	0	36247484					High	3.06162			3
	LSWSSDESSASSSSR	3	1	Protein		1572.68	37154918608	0	High	2.75852							0
	LSYVMLTVYPC	1	1	Protein	M5(Oxidation); C11(Carbamidomethyl)	1361.65	5.72246e+07	0	High	1.92415							0
	LSYVMLTVYPCSACNR	1	1	Protein	M5(Oxidation); C11(Carbamidomethyl); C14(Carbamidomethyl)	1949.89	6.94171e+08	0	High	3.78755							0
	LSYVMLTVYPCSACNR	1	1	Protein	C11(Carbamidomethyl); C14(Carbamidomethyl)	1933.9	5.79582e+06	0	High	2.2682							0
	PLSNSKSVR	1	1	Protein		987.559	6.0595e+06	0	High	2.31038							1
	PSDLER	3	1	Protein		716.356	2017193999	0	High	2.09755							0
	SDESSASSSSRICPL	1	1	Protein	C13(Carbamidomethyl)	1582.7	0	9.50767e+07					High	1.96055			0
	SFGVQVACCVY	1	1	Protein	C8(Carbamidomethyl); C9(Carbamidomethyl)	1289.57	0	1.12351e+08					High	2.37317			1
	SSASSSSRICPL	1	1	Protein	C10(Carbamidomethyl)	1251.6	0	1.01537e+08					High	1.93395			0
	SSDESSASSSSR	2	1	Protein		1186.48	7.84641e+07	2.59751e+06	High	2.2694			High	2.88803			0
	SSDESSASSSSRI	1	1	Protein		1299.57	0	322876390					High	2.77445			0
	SSDESSASSSSRICPL	5	1	Protein	C14(Carbamidomethyl)	1669.74	0	2.10345e+10					High	4.12083			0
	SSSSRICPL	1	1	Protein	C7(Carbamidomethyl)	1006.5	0	206843634					High	2.00218			0
	SVRLPQYPR	1	1	Protein		1115.63	1.20049e+08	0	High	2.09727							1
	TPSDLER	1	1	Protein		817.404	400532988	0	High	1.92207							0
	TVYPCSACNR	2	1	Protein	C5(Carbamidomethyl); C8(Carbamidomethyl)	1227.53	0	3.20683e+08					High	2.04346			1
	TVYPCSACNRSVL	1	1	Protein	C5(Carbamidomethyl); C8(Carbamidomethyl)	1526.71	0	1762231248					High	1.93736			1
	VGAPQLENDGALR	5	1	Protein		1339.7	41034701022	0	High	2.49767							0
	VGAPQLENDGALRYETELPQVDAR	1	1	Protein		2641.33	7.34157e+08	0	High	3.57355							1
	VMLTVYPCSACN	1	1	Protein	M2(Oxidation); C8(Carbamidomethyl); C11(Carbamidomethyl)	1430.61	0	2.23424e+08					High	1.97331			2
	YETELPQVDAR	5	1	Protein		1320.64	19736777766	0	High	3.018							0
	YGTWGNER	1	1	Protein		982.437	6.41717e+07	0	High	2.06373							0
