# Supplementary material for: A slowly cleaved viral signal peptide acts as a protein-integral immune evasion domain
Source: Nat Commun. 2021 Apr 6;12:2061. doi: 10.1038/s41467-021-21983-x (PMC8024260; doi:10.1038/s41467-021-21983-x)
Supplement: Supplementary file 6 — Supplementary Data 3 [file 41467_2021_21983_MOESM6_ESM.xlsx]

## Sheet: Sheet1
	∆Ig
Accession	Description	Score	Coverage	# Proteins	# Unique Peptides	# Peptides	# PSMs	Area	# AAs	MW [kDa]	calc. pI
Protein	Protein	262.807	35.63	1	32	32	68	6.73101e+09	247	28.0351	9.12939
	A4	Sequence	# PSMs	# Proteins	# Protein Groups	Protein Group Accessions	Modifications	ΔCn	Area	XCorr	Charge	MH+ [Da]	ΔM [ppm]	RT [min]	# Missed Cleavages
	High	ASSSSRIcPL	2	1	1	Protein	C8(Carbamidomethyl)	0	1.03623e+08	2.5547	2	1077.54	1.5181	30.8568	0
	High	DESSASSSSRIcPL	2	1	1	Protein	C12(Carbamidomethyl)	0	1.29114e+08	4.25084	2	1495.67	1.78473	33.6138	0
	High	ESSASSSSRIcPL	1	1	1	Protein	C11(Carbamidomethyl)	0	8.44496e+08	3.58934	2	1380.65	2.6208	31.6068	0
	High	LPQYPRGFGDVSGY	1	1	1	Protein		0	53481208	3.32062	2	1555.75	0.427426	41.9354	3
	High	mILWSPSTcSF	1	1	1	Protein	M1(Oxidation); C9(Carbamidomethyl)	0	62996436	3.25324	2	1344.6	1.56625	46.101	2
	High	RGFGDVSGY	1	1	1	Protein		0	1.38573e+07	2.14103	2	957.444	1.70046	34.3932	1
	High	RLSWSSDESSASSSS	1	1	1	Protein		0	1.79182e+06	2.07641	2	1572.68	-0.619435	30.0056	2
	High	RSKESL	1	1	1	Protein		0	1.48886e+07	2.05973	2	719.403	-1.62818	16.3765	0
	High	RVSSSV	1	1	1	Protein		0	362806223	2.13589	2	634.352	0.230227	16.6056	0
	High	RVSSSVS	1	1	1	Protein		0	2016565027	1.88686	2	721.383	-0.963413	14.7169	0
	High	RVTPSDLER	1	1	1	Protein		0	1.82993e+07	1.99697	2	1072.58	0.712007	23.8368	1
	High	RVTPSDLERL	4	1	1	Protein		0	4.70971e+07	2.68405	3	1185.66	3.57198	36.5684	1
	High	SASSSSRIcPL	1	1	1	Protein	C9(Carbamidomethyl)	0	2.18471e+08	2.64083	2	1164.57	1.67826	31.1173	0
	High	SDESSASSSSRIcPL	2	1	1	Protein	C13(Carbamidomethyl)	0	1.2908e+08	4.4848	2	1582.71	2.58206	32.1655	0
	High	SFGVQVAccVY	1	1	1	Protein	C8(Carbamidomethyl); C9(Carbamidomethyl)	0	2.16562e+08	2.87631	2	1289.57	0.951187	44.5346	1
	High	SLRLSW	2	1	1	Protein		0	43497347	2.21435	2	761.431	0.943805	43.2068	2
	High	SNSKSVRLPQ	2	1	1	Protein		0	307070739	2.98641	2	1115.62	0.507225	22.6691	1
	High	SNSKSVRLPQYPR	12	1	1	Protein		0	1.48545e+08	3.35741	3	1531.83	-0.0285983	27.1058	2
	High	SNSKSVRLPQYPRGF	3	1	1	Protein		0	4.67441e+07	4.08169	3	1735.92	-3.39209	34.3746	2
	High	SSASSSSRIcPL	1	1	1	Protein	C10(Carbamidomethyl)	0	2.82679e+08	3.68479	2	1251.6	2.88898	31.1331	0
	High	SSDESSASSSSRI	2	1	1	Protein		0	3.38466e+08	3.50416	2	1299.57	0.957989	21.4598	0
	High	SSDESSASSSSRIc	2	1	1	Protein	C14(Carbamidomethyl)	0	1.10334e+07	3.98026	2	1459.6	-1.08044	20.267	0
	High	SSDESSASSSSRIcPL	9	1	1	Protein	C14(Carbamidomethyl)	0	1.5356e+10	4.78997	2	1669.74	3.29626	32.372	0
	High	SSDESSASSSSRIcPLS	1	1	1	Protein	C14(Carbamidomethyl)	0	1.97866e+07	3.64451	2	1756.76	-1.61915	29.479	1
	High	SSRSKESL	1	1	1	Protein		0	2642428866	2.0897	2	893.47	0.905146	16.2834	0
	High	SSRSKESLRL	3	1	1	Protein		0	3.01202e+08	3.13332	3	1162.65	-0.268949	23.6125	1
	High	SSSRIcPL	1	1	1	Protein	C6(Carbamidomethyl)	0	2.19456e+09	1.93295	2	919.466	-0.414564	30.4817	0
	High	SSSSRIcPL	2	1	1	Protein	C7(Carbamidomethyl)	0	5.8277e+08	2.19377	2	1006.5	-1.21432	30.6431	0
	High	SVRLPQYPRGF	1	1	1	Protein		0	3.7037e+07	2.83652	3	1319.72	0.96831	39.0885	2
	High	SWSSDESSASSSSRI	1	1	1	Protein		0	9.73963e+06	2.12534	2	1572.68	0.700096	30.6196	1
	High	SWSSDESSASSSSRIcPL	3	1	1	Protein	C16(Carbamidomethyl)	0	6.95061e+08	6.56698	2	1942.85	2.00485	37.7979	1
	High	YPRGFGDVSGY	1	1	1	Protein		0	1.522e+08	2.8441	2	1217.56	2.73986	38.3794	2
