# Supplementary material for: A slowly cleaved viral signal peptide acts as a protein-integral immune evasion domain
Source: Nat Commun. 2021 Apr 6;12:2061. doi: 10.1038/s41467-021-21983-x (PMC8024260; doi:10.1038/s41467-021-21983-x)
Supplement: Supplementary file 7 — Supplementary Data 4 [file 41467_2021_21983_MOESM7_ESM.xlsx]

## Sheet: Sheet1
	∆Ser
Accession	Description	Score	Coverage	# Proteins	# Unique Peptides	# Peptides	# PSMs	Area	# AAs	MW [kDa]	calc. pI
Protein	Protein	298.693	51.82	1	47	47	86	2.83927e+10	247	28.0351	9.12939
	A4	Sequence	# PSMs	# Proteins	# Protein Groups	Protein Group Accessions	Modifications	ΔCn	Area	XCorr	Charge	MH+ [Da]	ΔM [ppm]	RT [min]	# Missed Cleavages
	High	APQLENDGALRY	1	1	1	Protein		0	6.66192e+07	2.517	2	1346.67	1.36576	35.6358	2
	High	cRPASRLPW	2	1	1	Protein	C1(Carbamidomethyl)	0	307693063	2.38648	3	1142.59	1.19709	35.6207	1
	High	ERSATHF	1	1	1	Protein		0	2.66448e+07	2.06737	2	847.406	0.0318411	22.1803	0
	High	ETELPQVDAR	2	1	1	Protein		0	9.04109e+08	2.31716	2	1157.58	0.323454	30.6302	1
	High	ETELPQVDARL	4	1	1	Protein		0	1.99985e+09	2.91797	2	1270.67	1.57223	39.8698	1
	High	ETELPQVDARLS	1	1	1	Protein		0	4.34066e+07	2.77655	2	1357.7	0.627218	36.7256	2
	High	ETELPQVDARLSY	5	1	1	Protein		0	2.00564e+09	2.96054	2	1520.76	0.10103	41.9963	2
	High	ETELPQVDARLSYVmL	1	1	1	Protein	M15(Oxidation)	0	3.95188e+06	2.22871	2	1879.95	3.048	45.2244	3
	High	FSDTAPRAY	1	1	1	Protein		0	3.87525e+07	1.97545	2	1027.49	1.71319	28.8257	1
	High	GNERSATHF	12	1	1	Protein		0	7.30011e+10	2.8935	3	1018.47	-0.713616	16.0364	0
	High	GNERSATHFK	1	1	1	Protein		0	4.72775e+07	3.3551	3	1146.56	-0.207412	16.1608	1
	High	GTWGNERSAT	1	1	1	Protein		0	66540259	2.25314	2	1078.49	-1.02124	23.9292	1
	High	GTWGNERSATH	2	1	1	Protein		0	6.21609e+07	2.75443	2	1215.55	-2.07008	20.8415	1
	High	GTWGNERSATHF	2	1	1	Protein		0	1009412578	3.21971	2	1362.62	-0.189025	30.5826	1
	High	HcRPASRLPW	3	1	1	Protein	C2(Carbamidomethyl)	0	1.44209e+08	2.55646	3	1279.65	1.2987	31.8545	1
	High	KVGAPQ	1	1	1	Protein		0	2.06584e+07	1.91601	2	599.351	-0.897244	15.1693	0
	High	KVGAPQLE	1	1	1	Protein		0	2.5625e+08	1.95505	2	841.479	1.72832	26.7835	1
	High	KVGAPQLEND	1	1	1	Protein		0	5193129616	2.45122	2	1070.55	1.53445	25.9188	1
	High	KVGAPQLENDG	1	1	1	Protein		0	585881319	1.90792	2	1127.57	0.387007	26.0247	1
	High	KVGAPQLENDGA	1	1	1	Protein		0	8.01418e+07	2.86166	2	1198.61	0.355206	27.1346	1
	High	KVGAPQLENDGAL	3	1	1	Protein		0	3.01583e+09	4.01964	2	1311.69	1.46913	34.6294	1
	High	KVGAPQLENDGALR	2	1	1	Protein		0	1.0053e+08	3.34251	3	1467.79	2.20815	28.9962	2
	High	KVGAPQLENDGALRY	7	1	1	Protein		0	6983701822	4.04835	3	1630.86	1.46585	34.77	2
	High	KVGAPQLENDGALRYE	1	1	1	Protein		0	4.53323e+07	2.33448	3	1759.9	1.60257	33.3756	3
	High	KVGAPQLENDGALRYET	1	1	1	Protein		0	8.4488e+06	2.69311	3	1860.95	0.623812	33.4876	3
	High	LENDGALRY	1	1	1	Protein		0	6.13263e+07	1.95265	2	1050.52	1.66551	31.9259	2
	High	mILWSPSTcSF	1	1	1	Protein	M1(Oxidation); C9(Carbamidomethyl)	0	55441800	3.45282	2	1344.6	0.113674	46.0852	2
	High	NERSATHF	1	1	1	Protein		0	835438544	1.95	2	961.447	-1.5187	20.4451	0
	High	RVTPSDL	1	1	1	Protein		0	3.0676e+07	1.97884	2	787.432	0.869731	27.9798	0
	High	RVTPSDLER	1	1	1	Protein		0	2.21156e+07	2.42564	2	1072.58	1.28106	23.6434	1
	High	RVTPSDLERL	2	1	1	Protein		0	319487877	2.85413	2	1185.66	-0.560631	34.9803	1
	High	RYETELPQVD	1	1	1	Protein		0	8.64815e+07	1.9653	2	1249.61	-0.445758	34.3467	2
	High	RYETELPQVDAR	2	1	1	Protein		0	1.40054e+08	3.29219	2	1476.75	0.576549	30.8715	2
	High	RYETELPQVDARLSY	1	1	1	Protein		0	0	2.61085	3	1839.93	1.16476	39.17	3
	High	SDTAPRAY	2	1	1	Protein		0	1.23496e+09	2.08201	2	880.418	1.99891	22.4524	0
	High	SFGVQVAccVY	1	1	1	Protein	C8(Carbamidomethyl); C9(Carbamidomethyl)	0	2.6469e+08	2.78823	2	1289.57	0.667207	44.2915	1
	High	SRSKESL	1	1	1	Protein		0	5.76043e+07	1.87949	2	806.436	-0.527555	16.3552	0
	High	SRSKESLRL	1	1	1	Protein		0	3.57374e+07	2.70655	3	1075.62	0.037243	23.3505	1
	High	SSRSKESL	1	1	1	Protein		0	7.63847e+08	2.04206	2	893.469	0.631896	16.2793	0
	High	SSRSKESLRL	2	1	1	Protein		0	1.62024e+09	3.28665	3	1162.65	0.361008	23.3096	1
	High	SSRSKESLRLS	2	1	1	Protein		0	2.0218e+07	2.45224	3	1249.69	-0.312711	20.7277	2
	High	TVYPcSAcNR	1	1	1	Protein	C5(Carbamidomethyl); C8(Carbamidomethyl)	0	5.2354e+06	1.97681	2	1227.53	0.433973	23.6629	1
	High	TVYPcSAcNRSVL	1	1	1	Protein	C5(Carbamidomethyl); C8(Carbamidomethyl)	0	5.45234e+07	2.0282	2	1526.71	1.34136	33.8433	1
	High	VGAPQLENDGALRY	2	1	1	Protein		0	8.59433e+07	2.44972	2	1502.76	1.51804	37.3826	2
	High	VmLTVYPcSAc	1	1	1	Protein	M2(Oxidation); C8(Carbamidomethyl); C11(Carbamidomethyl)	0	2.1945e+07	1.95052	2	1316.57	0.844093	39.64	2
	High	VQHGVLVAAW	1	1	1	Protein		0	1.00226e+08	2.17328	2	1079.6	3.58643	43.7841	1
	High	WGNERSATHF	1	1	1	Protein		0	53638909	2.79676	2	1204.55	2.67203	30.3152	1
