# Supplementary material for: A slowly cleaved viral signal peptide acts as a protein-integral immune evasion domain
Source: Nat Commun. 2021 Apr 6;12:2061. doi: 10.1038/s41467-021-21983-x (PMC8024260; doi:10.1038/s41467-021-21983-x)
Supplement: Supplementary file 8 — Supplementary Data 5 [file 41467_2021_21983_MOESM8_ESM.xlsx]

## Sheet: Sheet1
	∆N-Ser
Accession	Description	Score	Coverage	# Proteins	# Unique Peptides	# Peptides	# PSMs	Area	# AAs	MW [kDa]	calc. pI
Protein	Protein	848.386	57.49	1	73	73	258	4.23892e+10	247	28.0351	9.12939
	A4	Sequence	# PSMs	# Proteins	# Protein Groups	Protein Group Accessions	Modifications	ΔCn	Area	XCorr	Charge	MH+ [Da]	ΔM [ppm]	RT [min]	# Missed Cleavages
	High	APQLENDGALRY	2	1	1	Protein		0	1.93295e+08	2.99365	2	1346.67	-0.175223	36.5392	2
	High	DGALRY	1	1	1	Protein		0	9.85227e+07	2.03888	2	694.352	0.561942	29.551	1
	High	ELPQVDARLSY	1	1	1	Protein		0	6.33194e+06	2.09968	2	1290.67	1.21368	40.1491	2
	High	ENDGALRY	1	1	1	Protein		0	3.02865e+07	1.86896	2	937.439	1.69733	29.8216	1
	High	ETELPQVDAR	3	1	1	Protein		0	3919792448	2.71395	2	1157.58	-0.414718	31.0827	1
	High	ETELPQVDARL	6	1	1	Protein		0	9062358981	3.00152	2	1270.67	1.47617	41.3725	1
	High	ETELPQVDARLS	1	1	1	Protein		0	224988947	2.80026	2	1357.7	0.807038	37.3424	2
	High	ETELPQVDARLSY	9	1	1	Protein		0	6073274112	2.95906	2	1520.76	1.70641	41.3034	2
	High	ETELPQVDARLSYVmL	1	1	1	Protein	M15(Oxidation)	0	3.90024e+07	4.03222	2	1879.96	4.34664	45.3261	3
	High	FKVGAPQLENDGAL	2	1	1	Protein		0	7.55271e+07	3.79359	2	1458.76	0.0242406	41.0554	2
	High	FKVGAPQLENDGALRY	2	1	1	Protein		0	6.35196e+06	3.4225	3	1777.92	-1.40153	41.5717	3
	High	FSDTAPRAY	1	1	1	Protein		0	4.8413e+07	2.20125	2	1027.48	0.406341	29.5204	1
	High	GNERSATHF	10	1	1	Protein		0	2.52932e+10	2.49625	3	1018.47	1.26402	22.3332	0
	High	GNERSATHFK	2	1	1	Protein		0	2.50857e+07	2.62815	3	1146.56	-1.40516	17.0447	1
	High	KSVRLPQYPRGF	1	1	1	Protein		0	0	2.3193	3	1447.82	0.840968	42.0408	2
	High	KVGAPQLEN	2	1	1	Protein		0	4.9516e+08	2.2525	2	955.521	-0.0981857	25.9673	1
	High	KVGAPQLEND	2	1	1	Protein		0	6.96677e+09	2.19273	2	1070.55	1.87653	26.6103	1
	High	KVGAPQLENDG	1	1	1	Protein		0	8.23199e+08	3.21885	2	1127.57	0.495266	26.4087	1
	High	KVGAPQLENDGA	1	1	1	Protein		0	1.20873e+08	2.85439	2	1198.61	1.06811	27.6148	1
	High	KVGAPQLENDGAL	6	1	1	Protein		0	8416067598	4.12777	2	1311.69	0.445431	34.7518	1
	High	KVGAPQLENDGALR	3	1	1	Protein		0	1.45163e+08	3.64379	2	1467.79	1.94702	29.8403	2
	High	KVGAPQLENDGALRY	18	1	1	Protein		0	10436621440	4.17106	2	1630.86	1.24954	36.4976	2
	High	KVGAPQLENDGALRYE	2	1	1	Protein		0	1.83677e+07	2.92589	3	1759.9	0.874274	35.2613	3
	High	KVGAPQLENDGALRYETE	1	1	1	Protein		0	1.13743e+07	4.09865	3	1989.99	1.35141	34.3454	3
	High	LENDGALRY	1	1	1	Protein		0	1.04395e+08	2.19755	2	1050.52	-0.193682	32.8049	2
	High	LPLRVTPSDLERL	1	1	1	Protein		0	9.92804e+06	3.11446	3	1508.88	1.03147	44.4311	3
	High	LPQYPRGF	1	1	1	Protein		0	5.1599e+08	1.92953	2	977.52	-0.425813	38.5896	2
	High	LPQYPRGFGDVSGY	2	1	1	Protein		0	2.22567e+08	3.74318	2	1555.75	0.584354	42.5748	3
	High	NDGALRY	1	1	1	Protein		0	3.574e+07	2.19966	2	808.395	-0.375419	28.7486	1
	High	PQLENDGALRY	1	1	1	Protein		0	3.45663e+07	3.1381	2	1275.63	1.16306	35.5502	2
	High	PRGFGDVSGY	1	1	1	Protein		0	28016818	2.07508	2	1054.5	1.39441	35.6453	1
	High	QYPRGFGDVSGY	1	1	1	Protein		0	1.07161e+07	2.47479	2	1345.62	-0.504321	38.7816	2
	High	RLPQYPRGF	8	1	1	Protein		0	318582855	2.5473	2	1133.62	0.130846	35.2333	2
	High	RLPQYPRGFGDVSGY	1	1	1	Protein		0	0	2.68883	3	1711.86	1.53044	41.6374	3
	High	RVSSSVSEcY	7	1	1	Protein	C9(Carbamidomethyl)	0	24840839549	2.6095	2	1173.52	1.71555	27.3312	0
	High	RVSSSVSEcYVQHGVL	1	1	1	Protein	C9(Carbamidomethyl)	0	2.33321e+07	2.4549	3	1806.88	-0.822375	35.1927	1
	High	RVTPSDL	1	1	1	Protein		0	6.07684e+07	1.90641	2	787.431	0.249637	28.9167	0
	High	RVTPSDLER	1	1	1	Protein		0	6.16897e+07	2.25505	2	1072.57	-0.198477	24.4585	1
	High	RVTPSDLERL	17	1	1	Protein		0	2.66312e+08	3.59553	2	1185.66	1.60144	38.3706	1
	High	RVTPSDLERLF	2	1	1	Protein		0	536559061	3.24024	3	1332.73	0.20131	45.0424	2
	High	RYETELPQVD	1	1	1	Protein		0	290750448	2.43813	2	1249.6	-0.836507	35.1297	2
	High	RYETELPQVDAR	4	1	1	Protein		0	5.08007e+08	3.32806	2	1476.75	1.23784	31.785	2
	High	RYETELPQVDARL	9	1	1	Protein		0	2.64803e+08	3.45513	2	1589.83	0.328117	40.225	2
	High	RYETELPQVDARLSY	10	1	1	Protein		0	2.67848e+08	4.18477	3	1839.92	-1.32319	40.8449	3
	High	SASSSSRIcPL	1	1	1	Protein	C9(Carbamidomethyl)	0	120870826	2.68361	2	1164.57	0.315596	31.6955	0
	High	SDTAPRAY	1	1	1	Protein		0	2690605608	1.86234	2	880.416	-0.427477	22.8008	0
	High	SDTAPRAYG	1	1	1	Protein		0	1.16426e+07	2.17185	2	937.439	1.56711	22.0537	1
	High	SFGVQVAc	1	1	1	Protein	C8(Carbamidomethyl)	0	1.65396e+08	1.947	2	867.402	-0.650161	37.2818	1
	High	SFGVQVAcc	1	1	1	Protein	C8(Carbamidomethyl); C9(Carbamidomethyl)	0	2.64819e+08	2.19621	2	1027.43	1.2193	37.4039	1
	High	SFGVQVAccVY	1	1	1	Protein	C8(Carbamidomethyl); C9(Carbamidomethyl)	0	441157651	3.30642	2	1289.57	0.0992476	44.5457	1
	High	SKSVRLPQYPRGF	4	1	1	Protein		0	1.43313e+08	3.28628	3	1534.85	-1.28568	41.1769	2
	High	SKSVRLPQYPRGFGDVSGY	1	1	1	Protein		0	41704643	2.9195	3	2113.09	3.07282	42.7324	3
	High	SNSKSVRL	1	1	1	Protein		0	2.43192e+07	2.07875	2	890.506	0.248772	21.9375	0
	High	SNSKSVRLPQ	3	1	1	Protein		0	1.22792e+08	2.98359	2	1115.62	2.69561	23.4586	1
	High	SNSKSVRLPQY	1	1	1	Protein		0	4.465e+06	2.16149	2	1278.68	2.09243	30.2948	1
	High	SNSKSVRLPQYPR	19	1	1	Protein		0	1327362798	3.61641	3	1531.84	0.927669	34.3685	2
	High	SNSKSVRLPQYPRG	1	1	1	Protein		0	38335783	2.4499	3	1588.86	1.44123	27.8624	2
	High	SNSKSVRLPQYPRGF	12	1	1	Protein		0	1953451400	4.08917	3	1735.92	-0.122199	40.8121	2
	High	SNSKSVRLPQYPRGFG	1	1	1	Protein		0	0	2.59065	3	1792.94	-1.9826	40.3103	3
	High	SNSKSVRLPQYPRGFGD	2	1	1	Protein		0	0	2.97888	3	1907.96	-4.11991	39.4823	3
	High	SNSKSVRLPQYPRGFGDVSGY	3	1	1	Protein		0	2.13637e+09	5.19664	3	2314.17	4.04161	42.3418	3
	High	SSASSSSRIcPL	1	1	1	Protein	C10(Carbamidomethyl)	0	1.84127e+07	3.55705	2	1251.6	0.548231	31.7143	0
	High	SSSRIcPL	2	1	1	Protein	C6(Carbamidomethyl)	0	807135151	1.93117	2	919.462	-5.06126	31.3389	0
	High	SSSSRIcPL	14	1	1	Protein	C7(Carbamidomethyl)	0	77033620044	2.69812	2	1006.5	1.63581	30.8485	0
	High	SVRLPQYPRGF	16	1	1	Protein		0	3.33851e+08	3.64224	3	1319.72	0.0664652	38.6999	2
	High	SVRLPQYPRGFGDVSGY	2	1	1	Protein		0	5.08348e+08	3.33986	3	1897.96	3.15639	43.247	3
	High	VGAPQLENDGALRY	4	1	1	Protein		0	5.51729e+08	3.56592	2	1502.76	-0.187799	38.7154	2
	High	VKHVAL	1	1	1	Protein		0	4.33923e+07	1.9972	2	666.43	0.708371	23.3189	0
	High	VmLTVYPcSAc	1	1	1	Protein	M2(Oxidation); C8(Carbamidomethyl); C11(Carbamidomethyl)	0	2.61531e+07	2.23694	2	1316.57	-2.40106	39.9797	2
	High	VQHGVLVAA	1	1	1	Protein		0	4.62121e+07	1.91587	2	893.521	0.479286	30.6778	1
	High	VQHGVLVAAW	2	1	1	Protein		0	2.59883e+08	2.64398	2	1079.6	1.21197	44.5152	1
	High	VRLPQYPRGF	9	1	1	Protein		0	6.45413e+07	2.4522	3	1232.69	0.134512	38.6917	2
	High	YPRGFGDVSGY	1	1	1	Protein		0	1.75247e+08	2.65359	2	1217.56	0.935216	38.5589	2
