# Supplementary material for: A slowly cleaved viral signal peptide acts as a protein-integral immune evasion domain
Source: Nat Commun. 2021 Apr 6;12:2061. doi: 10.1038/s41467-021-21983-x (PMC8024260; doi:10.1038/s41467-021-21983-x)
Supplement: Supplementary file 9 — Supplementary Data 6 [file 41467_2021_21983_MOESM9_ESM.xlsx]

## Sheet: SEL1L
	Hela-EV α-His IP	Hela-US9 isotype IP	Hela-US9 α-His IP	RKO*008-US9 isotype IP	RKO*008-US9 α-His IP
SEL1L Unique peptides	0	0	1	0	2
% SEL1L Sequence Coverage	0	0	1	0	2.1
SEL1L Intensity (Summed up eXtracted Ion Current)	0	0	15660000	0	25655000
SEL1L iBAQ (intensity-based absolute quantification)	0	0	279690	0	649590
